# Supplementary material for: Factors Influencing Consumption Behaviour towards Aquatic Food among Asian Consumers: A Systematic Scoping Review
Source: Foods. 2022 Dec 14;11(24):4043. doi: 10.3390/foods11244043 (PMC9777948; doi:10.3390/foods11244043)
Supplement: Supplementary file 1 [file foods-11-04043-s001.zip]

Archive with 1 entries (1 files):
- Supplementary Materials (2).pdf
